# Supplementary material for: A Sarcina bacterium linked to lethal disease in sanctuary chimpanzees in Sierra Leone
Source: Nat Commun. 2021 Feb 3;12:763. doi: 10.1038/s41467-021-21012-x (PMC7859188; doi:10.1038/s41467-021-21012-x)
Supplement: Supplementary file 4 — Supplementary Data 1 [file 41467_2021_21012_MOESM4_ESM.xlsx]

## Sheet: Sheet1
Name	Sex	Case or Control	Date sampled	Age	Clinical presentation	Signs	Samples
Bainyaa	F	Control	11/09/2015, 02/03/2016	8, 9	Healthy	None	Plasma, serum
Bidi	F	Control	2016-02-06	12	Healthy	None	Serum
Chica	F	Control	2015-11-09	10	Healthy	None	Serum
Duncan	M	Control	2016-02-06	5	Healthy	None	Serum
Gaura	M	Control	2016-02-09	9	Death due to trauma	None	Kidney, liver, lung, serum, stomach content
Joyce	F	Control	2016-02-02	10	Healthy	None	Serum
Kouze	M	Control	2016-05-30	13	Healthy	None	Blood, plasma
Kulay	F	Control	2016-02-05	15	Healthy	None	Serum
Linda	F	Control	2016-02-21	6	Healthy	None	Serum
Mac	M	Control	2015-05-31	8	Healthy	None	Serum
Nita	F	Control	2016-02-03	12	Healthy	None	Serum (ante-mortem)
Tom	M	Control	2015-05-19	32	Healthy	None	Plasma
Young Bruno	M	Control	2015-06-01	8	Healthy	None	Serum
Zeelie	M	Control	2014-02-01	9	Death due to trauma	None	Serum, stomach content
Bebi	F	Case	2016-02-14	12	Sudden death	Vomiting with blood	Blood, brain, cerebrospinal fluid, heart, kidney, liver, lung, muscle, serum, stomach content
Bintu	F	Case	2013-04-29	10	Signs preceding death	Ataxia, seizure, severe weakness/collapse	Blood
Bubu	M	Case	2014-03-30	12	Signs preceding death	Ataxia, seizure, severe weakness/collapse, vomiting	Blood, stool, vomit
Finda	F	Case	2015-02-09	13	Signs preceding death	Ataxia, seizure, vomiting	Kidney, liver, muscle, vomit
Grant	M	Case	2014-06-08	11	Signs preceding death	Ataxia, seizure, severe weakness/collapse	Blood, serum
Joko	M	Case	2015-11-27	13	Sudden death	Severe weakness/collapse	Blood, brain, heart, kidney, liver, lung, serum, stomach content
Julie	F	Case	2013-05-19	27	Signs preceding death	Ataxia, seizure, vomiting	Serum
Jumu	M	Case	2013-03-14	9	Signs preceding death	Seizure, severe weakness/collapse, vomiting, lethargy	Abdominal fluid, serum
Kafoe	M	Case	2016-05-05	15	Sudden death	None	Stomach content
Mama Lucy	F	Case	2014-06-28	19	Sudden death	Ataxia	Lung, spleen
Mary	F	Case	2015-03-06	12	Signs preceding death	Ataxia, seizure, vomiting, lethargy, hypokalemia, leukocytosis	Serum
Napper	F	Case	2014-03-22	14	Sudden death	Seizure, vomiting, anorexia	Blood
Nita	F	Case	2016-07-11	12	Sudden death	None	Blood (post-mortem), colon, fat, kidney, liver, muscle, pancreas, stomach content, spleen
Nyawa	F	Case	02/03/2016,02/11/2016	13	Signs preceding death	Ataxia, seizure, severe weakness/collapse, lethargy	Blood, brain, cerebrospinal fluid, heart, kidney, liver, lung, muscle, plasma, serum, stomach content
Olé	M	Case	2016-05-25	21	Sudden death	Severe weakness/collapse, shock, hemorrhage	Blood, colon, fat, kidney, liver, lung, muscle, pancreas, serum, spleen, stomach content, urine
Peewee	F	Case	2015-01-15	11	Signs preceding death	Ataxia, seizure, vomiting, dysphoric shouting, labored breathing	Serum
Rebecca	F	Case	2014-04-27	13	Signs preceding death	Ataxia, seizure, severe weakness/collapse, vomiting	Stool, vomit
Rosalind	F	Case	2014-06-03	14	Sudden death	Ataxia	Blood, serum
Zoyas	M	Case	2014-03-23	10	Signs preceding death	Ataxia, seizure, severe weakness/collapse, vomiting, labored breathing	Blood
