# Supplementary material for: A Sarcina bacterium linked to lethal disease in sanctuary chimpanzees in Sierra Leone
Source: Nat Commun. 2021 Feb 3;12:763. doi: 10.1038/s41467-021-21012-x (PMC7859188; doi:10.1038/s41467-021-21012-x)
Supplement: Supplementary file 5 — Supplementary Data 2 [file 41467_2021_21012_MOESM5_ESM.xlsx]

## Sheet: Sheet1
Case or control	Name	Sample material	Parasite metabarcoding atempted	Virus discovery attempted	Bacterial metabarcoding attempted	% Sarcina in bacterial metabarcoding reads	Diagnostic PCR attempted	Diagnostic PCR result	Culture attempted	Isolation successful	Isolate sequenced
Control	Bainyaa	Plasma	Yes	Yes	Yes	No amplification	Yes	Negative
Control	Bainyaa	Serum	Yes	Yes	Yes	No amplification	Yes	Negative
Control	Bidi	Serum	Yes	Yes	Yes	No amplification	Yes	Negative
Control	Chica	Serum	Yes	Yes	Yes	No amplification	Yes	Negative
Control	Duncan	Serum	Yes	Yes	Yes	No amplification	Yes	Negative
Control	Gaura	Kidney			Yes	No amplification	Yes	Negative
Control	Gaura	Liver			Yes	No amplification	Yes	Negative
Control	Gaura	Lung			Yes	No amplification	Yes	Negative
Control	Gaura	Serum			Yes	No amplification	Yes	Negative
Control	Gaura	Stomach content			Yes	No amplification	Yes	Negative
Control	Joyce	Serum	Yes	Yes	Yes	No amplification	Yes	Negative
Control	Kouze	Blood			Yes	No amplification	Yes	Negative
Control	Kouze	Plasma	Yes	Yes	Yes	No amplification	Yes	Negative
Control	Kulay	Serum			Yes	No amplification	Yes	Negative
Control	Linda	Serum			Yes	No amplification	Yes	Negative
Control	Mac	Serum			Yes	No amplification	Yes	Negative
Control	Nita	Serum ante-mortem			Yes	No amplification	Yes	Negative
Control	Tom	Plasma			Yes	No amplification	Yes	Negative
Control	Young Bruno	Serum			Yes	No amplification	Yes	Negative
Control	Zeelie	Serum			Yes	No amplification	Yes	Negative
Control	Zeelie	Stomach content			Yes	No amplification	Yes	Negative
Case	Bebi	Blood			Yes	0.0008	Yes	Positive	Yes
Case	Bebi	Brain			Yes	0.0012	Yes	Positive	Yes
Case	Bebi	Cerebrospinal fluid			Yes	No amplification	Yes	Positive	Yes
Case	Bebi	Heart			Yes	0.0039	Yes	Positive	Yes
Case	Bebi	Kidney			Yes	0.0097	Yes	Positive	Yes
Case	Bebi	Liver			Yes	0.068	Yes	Positive	Yes	Yes
Case	Bebi	Lung			Yes	0.0133	Yes	Positive	Yes
Case	Bebi	Muscle			Yes	0.0014	Yes	Positive
Case	Bebi	Stomach content			Yes	0.2974	Yes	Positive	Yes
Case	Bebi	Serum			Yes	Low quality amplification and unsuccessful sequencing	Yes	Negative
Case	Bintu	Blood			Yes	No amplification	Yes	Positive	Yes
Case	Bubu	Blood	Yes	Yes	Yes	No amplification	Yes	Negative
Case	Bubu	Stool			Yes	0.0129	Yes	Positive	Yes
Case	Bubu	Vomit			Yes	0.0154	Yes	Positive	Yes
Case	Finda	Kidney			Yes	Low quality amplification and unsuccessful sequencing	Yes	Positive	Yes
Case	Finda	Liver	Yes	Yes	Yes	Low quality amplification and unsuccessful sequencing	Yes	Positive	Yes
Case	Finda	Muscle			Yes	No amplification	Yes	Positive
Case	Finda	Vomit			Yes	No amplification	Yes	Positive
Case	Grant	Blood			Yes	0.0092	Yes	Positive
Case	Grant	Serum	Yes	Yes	Yes	No amplification	Yes	Negative
Case	Joko	Blood			Yes	Low quality amplification and unsuccessful sequencing	Yes	Positive
Case	Joko	Brain			Yes	Low quality amplification and unsuccessful sequencing	Yes	Positive	Yes	Yes	Yes
Case	Joko	Heart			Yes	No amplification	Yes	Negative
Case	Joko	Kidney			Yes	No amplification	Yes	Positive
Case	Joko	Liver			Yes	No amplification	Yes	Positive
Case	Joko	Lung			Yes	Low quality amplification and unsuccessful sequencing	Yes	Negative
Case	Joko	Serum			Yes	No amplification	Yes	Negative
Case	Joko	Stomach content			Yes	No amplification	Yes	Positive	Yes
Case	Julie	Serum			Yes	No amplification	Yes	Negative
Case	Jumu	Abdominal fluid			Yes	No amplification	Yes	Positive
Case	Jumu	Serum	Yes	Yes	Yes	No amplification	Yes	Negative
Case	Kafoe	Stomach content			Yes	0.667	Yes	Positive	Yes
Case	Mama Lucy	Lung	Yes	Yes	Yes	0.0165	Yes	Positive
Case	Mama Lucy	Spleen	Yes	Yes	Yes	Low quality amplification and unsuccessful sequencing	Yes	Positive
Case	Mary	Serum	Yes	Yes	Yes	No amplification	Yes	Positive
Case	Mary	Serum			Yes	No amplification	Yes	Negative
Case	Napper	Blood	Yes	Yes	Yes	No amplification	Yes	Negative
Case	Nita	Blood post-mortem			Yes	0.9138	Yes	Positive	Yes
Case	Nita	Colon			Yes	0.0134	Yes	Positive	Yes
Case	Nita	Fat			Yes	No amplification	Yes	Positive
Case	Nita	Kidney			Yes	Low quality amplification and unsuccessful sequencing	Yes	Positive	Yes
Case	Nita	Liver	Yes	Yes	Yes	No amplification	Yes	Positive	Yes
Case	Nita	Muscle			Yes	0.0048	Yes	Positive	Yes
Case	Nita	Pancreas			Yes	No amplification	Yes	Positive	Yes
Case	Nita	Spleen	Yes	Yes	Yes	0.9738	Yes	Positive	Yes
Case	Nita	Stomach content			Yes	0.1815	Yes	Positive	Yes
Case	Nyawa	Blood			Yes	No amplification	Yes	Negative
Case	Nyawa	Brain	Yes	Yes	Yes	No amplification	Yes	Positive
Case	Nyawa	Cerebrospinal fluid	Yes	Yes	Yes	No amplification	Yes	Negative
Case	Nyawa	Heart			Yes	Low quality amplification and unsuccessful sequencing	Yes	Negative
Case	Nyawa	Kidney			Yes	0.0073	Yes	Positive
Case	Nyawa	Liver			Yes	Low quality amplification and unsuccessful sequencing	Yes	Positive
Case	Nyawa	Lung			Yes	No amplification	Yes	Negative
Case	Nyawa	Muscle			Yes	No amplification	Yes	Negative
Case	Nyawa	Plasma	Yes	Yes	Yes	No amplification	Yes	Negative
Case	Nyawa	Serum			Yes	No amplification	Yes	Negative
Case	Nyawa	Stomach content			Yes	No amplification	Yes	Positive
Case	Olé	Blood			Yes	No amplification	Yes	Negative
Case	Olé	Colon			Yes	0.0225	Yes	Positive
Case	Olé	Fat			Yes	No amplification	Yes	Positive
Case	Olé	Kidney			Yes	Low quality amplification and unsuccessful sequencing	Yes	Positive
Case	Olé	Liver			Yes	No amplification	Yes	Positive
Case	Olé	Lung	Yes	Yes	Yes	Low quality amplification and unsuccessful sequencing	Yes	Positive
Case	Olé	Muscle			Yes	No amplification	Yes	Negative
Case	Olé	Pancreas			Yes	No amplification	Yes	Positive
Case	Olé	Serum	Yes	Yes	Yes	No amplification	Yes	Positive
Case	Olé	Spleen			Yes	No amplification	Yes	Negative
Case	Olé	Stomach content			Yes	0.0923	Yes	Positive	Yes
Case	Olé	Urine			Yes	No amplification	Yes	Negative
Case	Peewee	Serum	Yes	Yes	Yes	No amplification	Yes	Positive
Case	Rebecca	Stool			Yes	0.0746	Yes	Positive	Yes
Case	Rebecca	Vomit			Yes	0.0456	Yes	Positive
Case	Rosalind	Blood			Yes	No amplification	Yes	Negative
Case	Rosalind	Serum	Yes	Yes	Yes	No amplification	Yes	Negative
Case	Zoyas	Blood			Yes	No amplification	Yes	Negative
