# Supplementary material for: A Sarcina bacterium linked to lethal disease in sanctuary chimpanzees in Sierra Leone
Source: Nat Commun. 2021 Feb 3;12:763. doi: 10.1038/s41467-021-21012-x (PMC7859188; doi:10.1038/s41467-021-21012-x)
Supplement: Supplementary file 6 — Supplementary Data 3 [file 41467_2021_21012_MOESM6_ESM.xlsx]

## Sheet: Sheet1
Authors	Reference (in Supplementary Information file)	Year	Country	Publication #	Case #	Sex	Age	Sarcina infection type	Symptoms and signs	Diagnosis (in addition to Sarcina infection)	Sarcina location	Sarcina evidence	Sarcina culture	Follow-up	Antibiotic treatment	Other treatment
Tolentino et al.	7	2003	USA	1	1	M	14	Gastrointestinal	abdominal distension, abdominal pain	gastric perforation, gastric ulcer, hemorrhagic gastritis	abdominal fluid, gastric biopsy, omental biopsy	morphology, gas-liquid chromatography	anaerobic blood agar plate	symptomatic improvement at 5 days	gentamycin (12 days), metronidazole
					2	M	50	Gastrointestinal	melena, nausea, vomiting, weight loss	esophagitis, gastric ulcer, gastritis	duodenal mass biopsy, gastric ulcer biopsy	morphology, gram stain	not attempted
Laass et al.	8	2010	Germany	2	3	M	3	Gastrointestinal	abdominal distension, anorexia, hematemesis, vomiting	Candida infection, emphysematous gastritis, gastric dilation	gastric biopsy	morphology	attempted, negative	complete recovery at 6 months	imipenem (2 weeks)	fluconazole (2 weeks), omeprazole, rehydration therapy, no oral nutrition (1 week)
Lam-Himlin et al.	9	2011	USA	3	4	F	58	Gastrointestinal	abdominal pain, nausea, vomiting	gastritis, inflammatory mass in duodenum	gastric biopsy	morphology, sequencing	not attempted	gastric adenocarcinoma		partial gastrectomy for obstruction
					5	F	44	Gastrointestinal	dyspepsia	gastric hyperplastic polyps, gastric ulcer	gastric ulcer biopsy	morphology	not attempted	symptomatic improvement		metoclopramide (15 mg three times per day for 5 months), omeprazole (20 mg twice per day for 5 months), ranitidine (300 mg 5 months)
					6	M	36	Gastrointestinal	abdominal pain, nausea, vomiting	none	gastric biopsy	morphology, sequencing	not attempted	no Sarcina		jejunostomy tube
					7	F	12	Gastrointestinal	dysphagia	esophagitis	gastric biopsy	morphology, sequencing	not attempted
					8	F	46	Gastrointestinal	abdominal pain, abdominal spasms	duodenitis	gastric biopsy	morphology, sequencing	not attempted	continued spasms at 1 months
Sauter et al.	10	2013	USA	4	9	M	12	Gastrointestinal	abdominal pain, vomiting	esophagitis, duodenitis, gastritis, Helicobacter pylori infection	duodenal biopsy, esophageal biopsy, gastric biopsy	morphology, sequencing	not attempted
					10	F	16	Gastrointestinal	abdominal pain, vomiting	esophagitis, duodenitis, gastritis, Helicobacter pylori infection	duodenal biopsy, esophageal biopsy, gastric biopsy	morphology	not attempted
Tuuminen et al.	11	2013	Finland	5	11	F	48	Blood	abdominal pain, diarrhea, fever, vomiting	septicemia	blood	morphology, gram stain, sequencing	anaerobic blood culture	asymptomatic	amoxicillin (5 days)
Ratuapli et al.	12	2013	USA	6	12	M	73	Gastrointestinal	iron-deficiency anemia	gastric polyps, gastritis	gastric biopsy	morphology	not attempted	symptomatic improvement, no Sarcina at 3 months	ciprofloxacin (250 mg twice per day for 1 week), metronidazole (250 mg three times per day for 1 week)	sucralfate
Louis et al.	13	2014	India	7	13	M	50	Gastrointestinal	abdominal pain, jaundice	gall stones, gastric outlet obstruction, gastritis	gastric biopsy	morphology, gram stain	not attempted	symptomatic improvement, no Sarcina at 3 months	ciprofloxacin (250 mg twice per day for 1 wk), metronidazole (250 mg three times per day for 1 wk)	sucralfate
Kumar et al.	14	2014	India	8	14	M	3	Gastrointestinal	abdominal pain, diarrhea, fever, jaundice	duodenitis, Giardia infection	duodenal biopsy	morphology	not attempted
Karakus et al.	15	2014	Turkey	9	15	M	16	Gastrointestinal	abdominal pain, diarrhea, nausea	Candida infection, celiac disease, esophagitis, gastritis	gastric biopsy	morphology	not attempted	asymptomatic		gluten-free diet
DiMaio et al.	16	2014	USA	10	16	F	37	Gastrointestinal	abdominal distension, abdominal pain, anorexia, nausea	Candida infection, gastric hemorrhage, gastritis	gastric biopsy	morphology	not attempted	symptom resolution		omeprazole
Bhagat et al.	17	2015	India	11	17	F	55	Gastrointestinal	abdominal pain, vomiting	gastric adenocarcinoma, gastric ulcer	gastric biopsy	morphology	not attempted
Berry et al.	18	2015	USA	12	18	F	65	Gastrointestinal	abdominal distension, abdominal pain, diarrhea, fatigue, melena, weakness	gastric ulcer	gastric biopsy	morphology	not attempted			proton pump inhibitor
Carrigan et al.	19	2015	Canada	13	19	M	70s	Gastrointestinal	fall in hemoglobin	emphysematous esophagitis	esophageal biopsy	morphology	not attempted	Sarcina found at 1 year
Chougule et al.	20	2015	India	14	20	M	43	Lung	breathlessness, cough, fever	pulmonary gangrene	lung biopsy	morphology, gram stain	blood, sputum, and pus; all negative		vancomycin (15 mg/kg twice per day for 4 weeks), imipenem-cilastatin (1 g twice per day for 4 weeks)	amphotericin B (3 mg/kg 4 weeks), posaconazole (200 mg four times per day)
Sopha et al.	21	2015	USA	15	21	F	32	Gastrointestinal	dizziness, dysphagia, headache, melena	gastric ulcer	gastric ulcer biopsy	morphology	not attempted	symptomatic improvement at 4 weeks	fluoroquinolone (4 weeks), metronidazole (4 weeks)	omeprazole (4 wk)
Medlicott et al.	22	2015	Canada	16	22	F	53	Gastrointestinal	abdominal pain, vomiting	gastritis	gastric biopsy	morphology, gram stain	not attempted	no Sarcina at 4 months	metronidazole (500 mg three times per day)	motilium (10 mg twice per day)
Haroon Al Rasheed et al.	23	2016	USA	17	23	F	57	Gastrointestinal	none	gastric fibrosis, gastritis	gastric ulcer biopsy	morphology, gram stain	not attempted	asymptomatic
Bommannan et al.	24	2016	India	18	24	M	10 mo	Urinary tract	none	urinary stricture, urinary tract infection	urine	morphology, gram stain	attempted, negative	no Sarcina	ciprofloxacin, metronidazole (2 weeks)	urethral dilation
Canan et al.	25	2017	Turkey	19	25	M	10	Gastrointestinal	abdominal distension, diarrhea, weakness	celiac disease, duodenitis	duodenal biopsy	morphology	not attempted	symptomatic improvement, no Sarcina at 7 months	anti-anaerobic antibiotics (4 weeks)	gluten-free diet
Mironova et al.	26	2017	USA	20	26	M	85	Gastrointestinal	abdominal distension, abdominal pain, confusion, respiratory distress	gastric necrosis, gastric perforation, gastritis	gastric biopsy	morphology, gram stain	not attempted	tolerating a post-gastrectomy diet		total gastrectomy
de Meij et al.	27	2017	Netherlands	21	27	F	12	Gastrointestinal	hematemesis, vomiting	erosive esophagitis, hemorrhagic gastritis	esophageal biopsy, gastric biopsy	morphology, IS-pro	attempted, negative	symptomatic improvement after several days, no Sarcina at 6 weeks	ciprofloxacin (10 days), metronidazole (10 days)	omeprazole (40 mg)
					28	F	15	Gastrointestinal	inability to insert nasogastric tube	erosive gastritis, esophageal stenosis, gastric ulcer	gastric biopsy	morphology, IS-pro	not attempted	symptomatic improvement, no Sarcina at 6 weeks	ciprofloxacin (10 days), metronidazole (10 days)	esophageal dilation, omeprazole (40 mg)
Behzadi et al.	28	2017	USA	22	29	F	65	Gastrointestinal	dysphagia	esophageal nodule, esophageal stricture, gastric ulcer	esophageal biopsy, gastric biopsy	morphology	not attempted	complicated by other conditions	ciprofloxacin (1 week), metronidazole (1 week)	esophageal dilation, proton pump inhibitor
Rajasekar et al.	29	2018	USA	23	30	M	65	Gastrointestinal	abdominal pain, confusion, cough, nausea, vomiting	emphysematous gastritis, ischemic gastritis	gastric biopsy	morphology	not attempted	hospice due to comorbidities	broad spectrum antibiotics
Liu et al.	30	2018	USA	24	31	F	43	Gastrointestinal	abdominal distension, abdominal pain, vomiting, tachycardia	gastric necrosis, ischemic gastritis, slipped gastric band	gastric biopsy	morphology	not attempted
Elvert et al.	31	2018	USA	25	32	F	33	Blood	abdominal pain, dysuria, fever, vomiting	bacteremia, urosepsis	blood	morphology, gram stain, sequencing	anaerobic blood culture, CDC anaerobe agar plate with 5% sheep's blood	symptomatic improvement at 2 week	levofloxacin (2 weeks)
Aggarwal et al.	32	2018	India	26	33	F	45	Gastrointestinal	abdominal distension, abdominal pain, anorexia, vomiting, weight loss	Candida infection, gastric outlet obstruction, gastritis	gastric biopsy, gastric brush cytology	morphology	not attempted	symptomatic improvement at 1 week	ciprofloxacin, metronidazole	proton pump inhibitor
Shetty et al.	33	2018	USA	27	34	F	48	Gastrointestinal	abdominal pain, constipation, nausea, vomiting	esophagitis	esophageal brush cytology, gastric biopsy	morphology	not attempted
Alvin et al.	34	2018	USA	28	35	M	87	Gastrointestinal	abdominal pain, vomiting	emphysematous gastritis, erosive gastritis, gastric necrosis	gastric biopsy	morphology	attempted, negative	symptomatic improvement at 1 day, resolution of necrosis at 5 days	unspecified antibiotics	proton pump inhibitor
Singh et al.	35	2019	USA	29	36	F	86	Gastrointestinal	abdominal distension, abdominal pain, anorexia, diarrhea, nausea, vomiting, confusion	emphysematous gastritis	gastric biopsy	morphology	not attempted	massive hematemesis, hemodynamic instability, death
Gulati et al.	36	2019	USA	30	37	M	54	Gastrointestinal	nausea, vomiting	esophagitis, gastritis	gastric biopsy	morphology	not attempted	symptomatic improvement	ciprofloxacin (250 mg twice per day for 1 week), metronidazole (250 mg twice per day for 1 week)	proton pump inhibitor
Bortolotti et al.	37	2019	France	31	38	M	65	Blood	abdominal distension, abdominal pain, fever, hemodynamic instability	acute colonic pseudo-obstruction, septicemia	blood	morphology, gram stain, sequencing	anaerobic blood culture, anaerobic meat-yeast agar plate	resolution of fever, negative blood cultures	Piperacillin-Tazobactam (10 days)	fluconazole (10 days)
Singh et al.	38	2019	Australia	32	39	F	14	Gastrointestinal	dysphagia	esophageal stricture, esophagitis, gastritis	gastric biopsy	morphology	not attempted	resolution of inflammation, no Sarcina	ciprofloxacin, metronidazole
Propst et al.	39	2019	USA	33	40	M	8	Gastrointestinal	vomiting	duodenal ulcer, esophagitis, gastritis	esophageal biopsy, gastric biopsy	morphology	not attempted	symptomatic improvement at 20 days, no Sarcina at 2 months	ciprofloxacin (20 mg/kg twice per day for 10 days), metronidazole (250 mg twice per day for 10 days)	proton pump inhibitor (twice per day for 2 weeks)
					41	M	55	Gastrointestinal	none	esophagitis	esophageal biopsy	morphology, gram stain	not attempted	no Sarcina at 1.5 years
					42	F	65	Gastrointestinal	diarrhea	gastritis	duodenal biopsy, gastric biopsy	morphology	not attempted
Dey et al.	40	2019	India	34	43	M	52	Lung	cough, fever	pulmonary tuberculosis	sputum	morphology	attempted, negative	resolution of lung lesions at 6 months		Tuberculosis treatment
Zare et al.	41	2019	USA	35	44	M	69	Gastrointestinal	abdominal distension, abdominal pain, weight loss	esophagitis, gastric outlet obstruction, gastritis	fine needle aspirate, gastric biopsy	morphology, gram stain	not attempted	symptom resolution at 3 weeks, decreased inflammation/no Sarcina at 1,3,5 months	ciprofloxacin (3 weeks), metronidazole (3 weeks)	omeprazole (3 weeks)
