# Supplementary material for: A Sarcina bacterium linked to lethal disease in sanctuary chimpanzees in Sierra Leone
Source: Nat Commun. 2021 Feb 3;12:763. doi: 10.1038/s41467-021-21012-x (PMC7859188; doi:10.1038/s41467-021-21012-x)
Supplement: Supplementary file 8 — Source Data [file 41467_2021_21012_MOESM8_ESM.xlsx]

## Sheet: Figure 2
Year	Case deaths	Other deaths	Total TCS population			Month	Case Deaths
2005	3	4	87			Jan	2
2006	4	2	92			Feb	8
2007	5	2	95			Mar	20
2008	2	0	94			Apr	4
2009	5	0	104			May	5
2010	1	2	102			Jun	7
2011	6	2	105			Jul	3
2012	1	3	108			Aug	1
2013	7	6	112			Sep	1
2014	9	5	99			Oct	0
2015	9	2	84			Nov	5
2016	3	2	75			Dec	0
2017	0	2	78
2018	1	0	78

## Sheet: Figure 5d
S. ventriculi "Goodsir"								JB1
colony 1	colony 2	colony 3	colony 4	colony 5	colony 6	colony 7		colony 1	colony 2	colony 3	colony 4	colony 5	colony 6	colony 7
3.38	2.06	2.96	3.22	3.02	3.6	3.2		4.6	4.18	3.74	2.9	4.02	3.36	3.94
2.48	2.7	2.64	2.86	3.24	2.66	3.4		5.28	4.1	4.14	3.64	4	4.8	4.18
2.36	2.86	3.6	3.2	2.46	2.38	2.88		3.02	4.14	4.32	3.92	4.18	3.86	4.38
1.96	3.2	3.2	3.14	2.98	3	2.44		3.4	4.02	4.46	3.42	3.2	4.4	3.98
3.28	2	4.2	2.84	2.46	2.72	2.54		5.2	3.82	4.08	4.1	4.52	3.8	4.32
2.96	3.66	3.02	2.82	2.4	2.24	2.38		5.2	3.56	3.92	4.3	4.1	4.4	3.98
3.04	2.38	2.42	2.3	3.12	2.5	2.94		3.92	3.98	4.52	4.22	4.52	4.24	4.32
2.2	3.2	3.14	2.62	2.86	2.36	2.94		4	4.6	4.68	4.88	4.84	4.38	4.38
2.7	3.2	3.2	3.2	2.94	2.46	2.26		3.94	4.4	3.72	3.4	4.8	4.28	4.36
2.26	3.6	3.08	2.54	2.16	2.56	2.6		4.12	4.14	4.34	5.5	3.48	4.8	4
3.2	3.12	3.28	2.64	3.18	2.82	2.74		4.16	5.92	3.62	3.66	4.66	4.8	4.2
2.72	3	2.58	3.12	2.58	2.58	2.24		4.88	4.42	4.46	3.4	5.64	4.42	3.94
3	2.66	2.32	2.92	2.92	2.24	3.06		3.6	4.68	3.54	4.56	4.58	4.56	5
3	2.74	2.5	2.52	2.52	3.26	2.8		6.54	3.78	4.08	4	4.8	4.92	5
2.74	3.12	2.9	2.74	2.2	2.72	2.78		5.46	4.22	3.88	4.76	4.54	5	4.72
2.94	3	2.68	2.52	2.44	2.82	3		4.14	4.34	3.46	4.38	4.3	4.24	4.26
2.96	3.52	3.7	2.16	2.6	2.84	2.44		2.8	4.8	4.36	4.22	4	4.4	4
3.7	2.94	3.52	2.6	3.28	2.12	2.46		4.12	5	4.4	5	4.26	4.6	4.8
3.14	3	3.16	3.02	1.86	2.72	2.48		4.42	4.06	4.24	4.3	4.2	4.22	3.96
2.8	2.54	2.26	2.82	2.88	4	2.4		3.94	4.6	5	4.66	3.72	4.68	4.1
2.74	2.1	2.9	2.96	2.48	3.4	2.38		5.04	3.8	5	5	4.32	4.42	4.56
3.14	2.76	3.6	2.72	2.44	2	3.3		3.16	4.24	3.8	4.46	4.76	5.2	5.14
		2.68	2.9	4	3.34	3.14			4.7	4.38	4.84	4.82	3.6	4.62
			3.5	2.56	2.12	2.86						4.5	3.62	4.28
				3.7	2.16	3.52							4.82	4.82
														4.4
